# Supplementary material for: New pathogenic variant in DLX5: New clues for a clinical spectrum from split-hand-foot malformation to fibular aplasia, tibial campomelia and oligosyndactyly
Source: Front Genet. 2023 Apr 13;14:1165780. doi: 10.3389/fgene.2023.1165780 (PMC10133553; doi:10.3389/fgene.2023.1165780)
Supplement: Supplementary file 1 [file Table2.XLSX]

## Sheet: SupTable 1
Patient number	Sex (M/F)	Diagnosis	Right upper limb	Left upper limb	Right hand	Left hand	Right lower limb	Left lower limb	Right foot	Left foot	Right ankle	Left ankle	Right fibula	Left fibula	Right tibia	Left tibia	Right knee	Left knee	Right femur	Left femur	Genetic examinations	Genetic results	Reference
1	ND	Prenatal (24 WoG)	Normal	Normal					Oligodactyly (two ray foot). Club-foot.	Normal			Aplasia (complete absence)		Hypoplastic						Karyotype	No alterations	Cuillier et al., 2004
2	F	Prenatal (40+4 WoG)			Normal	Complete syndactyly of digits I-II and IV-V. Incomplete cutaneous syndactyly of digits III and IV-V. Absence of the fourth metacarpal bone.	Bowed	Normal	Fifth ray absence. Abnormal plantar creases.	Irregular toe implantation (underlying fourth toe).			Aplasia (complete absence)		Anterior bowing and shortness - campomelic (distal 1/3) associated with soft tissue dimpling.						Karyotype	46,XX. No alterations	Courtens et al., 2005
3	F	Prenatal (21 WoG)	Normal	Normal				Normal	Oligosyndactyly (four ray foot with syndactyly of the IV-V digits). Club-foot was plantar flexed, everted and abducted. Not all metacarpal bones could be identified.				Aplasia (complete absence)		Shortened and campomelic						Karyotype	46,XX. No alterations	Monteagudo et al., 2006
4 (Reported as Case I)	M	Postnatal (0 years)			Absence	Absence			Absence	Absence				Aplasia (complete absence)		Absence					None		Hecht and Scott, 1981
5- (Reported as Case II)	F	Postnatal (5 months)			Absence	Oligosyndactyly (two ray hand with complete syndactyly of two digits which shared a common ridged nail). The lateral two digits had duplicated phalanges with distal phalangeal bifurcation.			Oligosyndactyly with four metatarsal bones. Medial deviation of the digits.	Oligosyndactyly (lateral two toes separated from the big toe) with four metatarsal bones. Medial deviation of the digits.				Aplasia (complete absence)	Shortened and campomelic (anterior bowing) associated with soft tissue dimpling.	Shortened and campomelic (anterior bowing).			Normal	Normal	Karyotype	No alterations	Hecht and Scott, 1981
6	M	Postnatal (38+3WoG)			Oligosyndactyly (three metacarpal bones [IV and V probably absent] and syndactyly of the third and fourth distal phalanges).	Normal			Four ray foot.	Four ray foot.			Hypoplasia	Aplasia (complete absence)		Shortened and campomelic (anterior bowing) assocated with soft tissue dimpling.			Straight	Straight	Karyotype and WNT7A sequencing	46,XY. No alterations	Kitaoka et al., 2009
7	M	Postnatal						Shortened		Oligosyndactyly (three metatarsal bones and three toes).				Aplasia (complete absence)		Shortened and campomelic assocated with soft tissue dimpling.					Karyotype and WNT7A sequencing	46,XY. No alterations	Karaman et al., 2010
8	M	Postnatal (0 years)						Shortened		Oligodactyly (third ray absence) and calcaneous nucleous hypoplasia.				Aplasia (complete absence)		Shortened and campomelic (diaphysis ventral bowing) and lack of the ossification nucleous of its proximal end.					None		Vyskocil et al., 2011
9 (Reported as Patient 1)	F	Postnatal (10 days)			Four-ray hand (with pre- and postaxial syndactyly of II-III digits). Osteous syndactyly of III-IV digits. Hypoplastic third digit with 3rd metacarpal absent.	Four-ray hand (with cutaneous syndactyly of III-IV digits to the proximal interphalangeal joint). Hypoplastic 3rd digit with hypoplastic metacarpal.	Afected	Afected	Oligodactyly (three-ray foot with osseous syndactyly of the lateral toes with hypoplastic distal phalanges). Tarso-calcaneal coalition. Hypoplastic central ray. Equinous hindfoot. Tarsal coalition.	Oligodactyly (three ray foot: wide proximal phalanx in lateral ray and absence of middle and distal phalanges in central and lateral ray). Tarso-calcaneal coalition. Hypoplastic central ray. Equinous hindfoot. Tarsal coalition.	Valgus deformity		Aplasia (complete absence)	Aplasia (complete absence)	Campomelic (anterior bowing of the distal one third with overlying skin dimple)	Campomelic (anterior bowing of the distal one third with overlying skin dimple)					WNT10B and TP63 sequencing	No alterations	Bieganski et al., 2012
10 (Reported as Patient 2)	M	Postnatal (7 years)			Two ray, U-shaped hand (cutaneous syndactyly of two broad digits with normal nails)	Two ray, U-shaped hand (the digit corresponding to the thumb was without a nail and the nail of the next digit was hypoplastic)			Oligodactyly (four ray foot with a wide gap between the hallux and the next toe). Plano-valgus foot.	Oligodactyly (four ray foot). Talipes equinovarus.			Aplasia (complete absence)	Hypoplasia	Campomelic (anterior bowing of the distal one third with overlying skin dimple)	Campomelic (anterior bowing of the distal one third with overlying skin dimple)					WNT10B and TP63 sequencing	No alterations	Bieganski et al., 2012
11 (Reported as Patient 3)	M	Postnatal (11 years)					Shortened and bowed (anterior bowing of the shanks in the lower one third and dimples of the overlying skin in these regions)	Shortened and bowed (anterior bowing of the shanks in the lower one third and dimples of the overlying skin in these regions)	Oligosyndactyly (two-ray foot with cutaneous syndactyly). Tarsal coalition.	Oligodactyly (three toes with cutaneous incomplete syndactyly of II-III digits.). Sandle gap. Hypoplastic central ray.			Aplasia (complete absence)	Aplasia (complete absence)	Campomelic (anterior bowing of the distal one third with overlying skin dimple)	Campomelic (anterior bowing of the distal one third with overlying skin dimple)					WNT10B and TP63 sequencing	No alterations	Bieganski et al., 2012
12	M	Postnatal (2.5 months)						Shortened		Oligosyndactyly (three ray foot with three metatarsal bones).				Aplasia (complete absence)		Campomelic (bowing) associated with soft tissue dimpling over the junction of the proximal 2/3 and distal 1/3.					Karyotype	47,XXY	Ekbote et al., 2012
13	M	Prenatal (13WoG)	Normal	Normal	Oligodactyly (four rays, aplastic V ray). Simian crease.	Oligosyndactyly (complete syndactyly of digits I-II with two metacarpal bones, two proximal phalanges and three distal phalanges with a rudimentary middle phalanx.	Shortened	Shortened	Four ray foot (absent fifth ray).	Split foot malformation: four ray foot (absent fifth ray), cutaneous syndactyly of II-III rays and vestigial tarsal bones (aplasia of the calcaneous, talus and cuboid boes).	Normal	Normal	Aplasia (complete absence)	Aplasia (complete absence)	Shortened and campomelic (anterior bowing) associated with deep skin dimpling.	Shortened and campomelic (anterior bowing) associated with deep skin dimpling.	Normal	Normal	Normal	Normal	Karyotype and CGH array	46,XY. No alterations	Sezer et al., 2014
14	M	Postnatal (2 years)	Normal	Normal	Normal	Normal	Shortened (-2cm)		Valgus foot with oligosyndactyly of the lateral rays. Hypoplastic talus.	Normal		Normal	Hypoplasia	Normal	Campomelic (antero-lateral bowing of the distal 1/3 region) associated with anterior skin dimpling.	Normal	Normal	Normal	Normal	Normal	None		Goyal, 2014
15	M	Postnatal (0 years)	Normal	Normal			Shortened	Shortened	Oligosyndactyly (three metatarsals).	Oligosyndactyly (two metatarsals).			Aplasia (complete absence)	Aplasia (complete absence)	Campomelic (anterior bowing) associated with skin dimpling over the junction of the proximal 2/3 and distal 1/3.	Campomelic (anterior bowing) associated with skin dimpling over the junction of the proximal 2/3 and distal 1/3.					Karyotype	46,XY. No alterations	Bastaki et al., 2015
16	M	Postnatal (0 years)							Three metatarsal bones.		Limited mobility.		Aplasia (complete absence)		Shortened and campomelic (90º bowing).		Normal				None		D’Amato Gutiérrez and Palacio Díaz, 2016
17 (Reported as Fetus 1)	M	Prenatal (23+2WoG)							Rocker-Bottom foot with four rays (absence of the fith ray and the fifth metatarsal bone).	Rocker-Bottom foot with four rays (absence of the fith ray and the fifth metatarsal bone).			Aplasia (complete absence)		Shortened and campomelic						Karyotype	46,XY. No alterations	Nogueira et al., 2016
18 (Reported as Fetus 2)	M	Prenatal (20+3WoG)					Normal		Oligosyndactyly (three ray foot). Clubfoot.	Oligosyndactyly (three ray foot). Clubfoot.				Aplasia (complete absence)		Campomelic associated with soft tissue dimpling.					Karyotype	46,XY. No alterations	Nogueira et al., 2016
19 (Reported as Fetus 3)	F	Prenatal (23+2WoG)					Shortened	Normal	Oligosyndactyly (three ray foot).	Oligosyndactyly (three ray foot).			Aplasia (complete absence)		Campomelic associated with soft tissue dimpling.				Shortened		Karyotype	46,XX	Nogueira et al., 2016
20 (Reported as Fetus 4)	M	Prenatal (21+5WoG)			Arachnodactyly	Arachnodactyly	Shortened			Oligosyndactyly. Hypoplasia of tarsal bones.				Aplasia (complete absence)		Campomelic					Karyotype and aCGH	46,XY. No alterations	Nogueira et al., 2016
21	F	Postnatal (1 day)						Shortened	Oligosyndactyly (four ray foot with absence of the fifth digit).	Oligosyndactyly (three ray foot with absence of the fourth and fifth digits)				Hypoplasia		Shortened and campomelic (bowing of the distal 1/3) associated with soft tissue dimpling.			Normal	Normal	aCGH	No alterations	Smets et al., 2016
22	M	Postnatal	Normal	Normal					Oligosyndactyly (three ray foot with cutaneous syndactyly of the II-III digits). Absence of three metatarsal bones and three phalanges.	Oligosyndactyly (three ray foot with cutaneous syndactyly of the II-III digits). Absence of three metatarsal bones and three phalanges.			Aplasia (complete absence)	Aplasia (complete absence)	Shortened and campomelic (anterior bowing of the middle segment)	Shortened and campomelic (anterior bowing of the middle segment).					Karyotype	46,XY. No alterations	Hazan et al., 2016
23	F	Postnatal (0 years)	Normal	Normal	Normal	Normal	Shortened	Shortened	Oligodactyly (four metatarsal bones, two proximal phalanges and two distal phalanges). Lack of three central rays.	Oligosyndactyly (four metatarsal bones, with duplication of the first bone, four proximal and distal phalanges, with duplication of the first ones): four ray foot with complete cutaneous syndactyly of I-II and III-IV digits. Aplasic calcaneus, talus and cuboid bones. Split-foot malformation.			Aplasia (complete absence)	Aplasia (complete absence)	Campomelic (anterior bowing) associated with skin dimpling.	Campomelic (anterior bowing) associated with skin dimpling.			Angulated	Angulated	Karyotype	46,XX. No alterations	Abdalla et al., 2017
24	M	Postnatal (0 years)			Mild syndactyly of the IV-V digits.				Oligosyndactyly (four ray foot with syndactyly of the II-III digits). Presence of four metatarsal bones.	Oligosyndactyly (four ray foot with syndactyly of the II-III digits). Presence of four metatarsal bones.			Aplasia (complete absence)	Aplasia (complete absence)	Campomelic	Campomelic					WNT7A sequencing	No alterations	Petricevic, 2017
25	M	Postnatal (3 years)					Shortened (-4 cm)		Two ray foot. Aplasic talus.		Valgus		Aplasia (complete absence)		Campomelic (anterior bowing)						None		Ahmad et al., 2017
26	M	Postnatal						Shortened		Oligodactyly				Aplasia (complete absence)		Shortened and campomelic					None		Guevara Zárate et al., 2018
27	ND	Prenatal (20+4 WoG)							Oligosyndactyly (three ray foot).	Oligosyndactyly (four ray foot).			Aplasia (complete absence)	Aplasia (complete absence)	Shortened and campomelic (anterior bowing).	Shortened					None		K.K. Otaryan , N.Y. Sakvarelidze, 2018
28	F	Postnatal (3.5 months)				Oligosyndactyly (three ray hand with syndactyly of II-III digits).	Shortened		Oligodactyly (four ray foot).				Aplasia (complete absence)		Campomelic (anterior bowing) associated with skin dimpling.						Karyotype and aCGH	46,XX. No alterations	Isik et al., 2019
29	F	Postnatal (8 months)			Extremely hipoplastic fourth metacarpal bone.	Five ray hand with duplication of the fifth's digit distal phalanx.			Five ray foot with duplication of the III metatarsus.	Oligodactyly (four ray foot with four metatarsal bones).				Aplasia (complete absence)		Campomelic (anterolateral bowing)				Normal	Karyotype and NGS analysis and bioinformatic filter for WNT7A and NF1.	46,XX. No alterations	Önder Yılmaz et al., 2019
30	F	Postnatal (3 years)						Shortened (-10 cm), soft tissue dipping. Bowed (anterior). Hypoplasic.		Calcaneo-valgum, four rays				Aplasia (complete absence)		Campomelic (mid diaphysis angulation)	Normal	Genu valgum			None		Igoche, D.P., 2020
31	F	Prenatal (18+6WoG)	Normal	Normal			Shortened	Normal	Oligosyndactyly (three ray foot with syndactyly of the I-II digits). Aplasic talus. Hypolasic calcaneous. Vestigial metatarsal bones (three metatarsals). Split-foot malformation.	Normal			Aplasia (complete absence)		Shortened. Absence of the proximal ossification center.				Normal	Normal	aCGH	46,XX. No alterations	Izadi and Salehnia, 2020
32-Reported as Case Report 1	M	Postnatal (0 years)			Syndactyly (syndactyly of III-IV-IV digits)	Oligodactyly (three ray hand)	Normal	Shortened and bowed	Normal		Normal	Equinus		Aplasia (complete absence)		Campomelic (distal 1/3 bowing) associated with skin dimpling.					None		Kavipurapu et al., 2021
33-Reported as Case Report 2	M	Prenatal (non disposable)	Normal	Normal			Shortened and bowed		Oligosyndactyly (four ray foot with syndactyly of the I-II and III-IV digits). Equino-valgus foot.	Oligodactyly (four ray foot).			Aplasia (complete absence)		Campomelic (antero-medial bowing) associated with skin dimpling.				Shortened and dysplasic (proximal focal deficiency).		None		Kavipurapu et al., 2021
34-Reported as Case 1	M	Prenatal (20+6WoG)	Normal	Normal			Normal		Oligosyndactyly (three ray foot). Clubfoot.	Oligosyndactyly (three ray foot).			Aplasia (complete absence)		Shortened and campomelic.						Karyotype	46,XY. No alterations	Marinho et al., 2021
35-Reported as Case 2	F	Prenatal (23+2WoG)					Shortened		Oligodactlyly (four ray foot, absence of the fifth digit).	Oligosyndactyly (three ray foot).			Aplasia (complete absence)		Campomelic associated with soft tissue dimpling.				Shortened		Karyotype and aCGH	46,XX. No alterations	Marinho et al., 2021
36	M	Postnatal (14 days)						Shortened		Oligosyndactyly (four ray foot, with absence of the fourth digit and syndactyly of II-III rays). Absence of the talus.				Aplasia (complete absence)		Absence of the left proximal tibial epiphysis.		Laxed			Karyotype	46,XY	Mishra and Verma, 2021
37	M	Prenatal (22+6WoG)			Four ray hand	Four ray hand			Oligodactyly (three ray foot). Clubfoot	Clubfoot			Aplasia (complete absence)		Campomelic						Karyotype, aCGH and WNT7A sequencing	No alterations	Yucel Celik et al., 2021
38	M	Postnatal		Normal	Oligodactyly (three ray hand).		Shortened	Normal	Oligosyndactyly (three ray foot with syndactyly of the two medial digits and wide gap separating the little toe). Absence the calcaneous and talus ossification centers. Split-foot malformation.				Hemielia		Campomelic				Normal	Normal	None		Georgeos and Elgzzar, 2022
39	M	Postnatal					Shortened and bowed		Oligodactyly (two ray foot).	Normal			Aplasia (complete absence)	Normal	Shortened and campomelic (distal 1/3 bowing).	Normal					None		Mumtaz Hashmi et al., 2022
40	ND	Prenatal	Normal	Normal			Normal		Normal	Oligodactyly (three ray foot with absence of the IV and V digits).			Normal	Aplasia (complete absence)	Normal	Shortened and campomelic (anterior bowing of the middle segment).			Normal	Normal	SNP array	No alterations	Georgescu et al., 2022
41 (Reported as Individual 1)	M	ND			Symbrachydactyly (syndactyly of IV-V digit)					Syndactyly of II-III rays and medial rotation			Aplasia (complete absence)	Aplasia (complete absence)							Exome	No alterations	Matalo et al., 2023
42 (Reported as Individual 2)	F	ND				Symbrachydactyly			Split-foot malformation	Split-foot malformation			Aplasia (complete absence)	Aplasia (complete absence)	Shortened	Shortened					Microarray, TP63 sequencing and exome	No alterations	Matalo et al., 2023
43 (Reported as Individual 3)	M	Prenatal (21 WoG)			Oligosyndactyly (four ray hand)	Soft tissue syndactyly of III-IV rays (both of them hypoplastic)			Oligosyndactyly with absence of the fifth digit	Oligosyndactyly with absence of the fifth digit			Aplasia (complete absence)		Foreshortened and campomelic (slightly bowed)						Trio exome	No alterations	Matalo et al., 2023
44	F	Prenatal (21+5 WoG)					Shortened		Oligosyndactyly (two ray foot with partial aplasia of the metacarpal bones, vestigial metatarsals). Club-foot and split-foot malformation.		Joint absent			Aplasia (complete absence)	Shortened and campomelic (anterior bowing)		Genu valgum and hyperflexed				Karyotype and trio exome	46,XX and DLX5:NM_005221.5:c.219C>G p.(Tyr73*)	This study

## Sheet: SupTable 2
Patient number	Musculoskeletal system	Nervous system	Cardiovascular system	Respiratory system	Digestive system	Genitourinary system	Reference
2	Mild micrognatia						Courtens et al., 2005
4-Reported as Case I			Cardiomegaly with elevated apex				Hecht and Scott, 1981
6	Left-sided cleft lip. Cleft palate.						Kitaoka et al., 2009
10-Reported as Patient 2			Ventricular septal defect				Bieganski et al., 2012
17-Reported as Fetus 1	Minor cranio-facial anomalies.						Nogueira et al., 2016
19-Reported as Fetus 3				Tracheo-esophagic fistula	Esophageal atresia		Nogueira et al., 2016
28	Normal	Hydrocephaly (ventricular dilatation and hemorrage of the lateral ventricles).	Normal	Normal	Normal	Normal	Isik et al., 2019
30			Ventricular septal defect				Igoche, D.P., 2020
32-Reported as Case Report 1	Spina bifida occulta						Kavipurapu et al., 2021
35-Reported as Case 2	Micrognatia			Tracheo-esophagic fistula	Esophageal atresia		Marinho et al., 2021
38	Mild intercostal and subcostal retractions.	Brachycephaly	Normal		Normal	Normal	Georgeos and Elgzzar, 2022

## Sheet: SupTable 3
Patient number	Familial history	Mother's age	Father's age	Consanguinity	Reference
2	None	24	42	No	Courtens et al., 2005
4-Reported as Case I	Mother had 20º thoracic scoliosis with convexity curve to the left; no skeletal dysplasias; other not reported	16	19	No	Hecht and Scott, 1981
5- Reported as Case II	Mother had 20º thoracic scoliosis with convexity curve to the left; no skeletal dysplasias; other not reported	21	18	No	Hecht and Scott, 1981
8	No congenital skeletal malformations	36	45	ND	Vyskocil et al., 2011
9-Reported as Patient 1	None	26	26	No	Bieganski et al., 2012
10-Reported as Patient 2	None	26	28	No	Bieganski et al., 2012
11-Reported as Patient 3	Mother had bilateral partial skin syndactyly of toes 2–3, extending to the proximal interphalangeal joints.	29	27	No	Bieganski et al., 2012
13	None; two abortions	25	17	No	Sezer et al., 2014
16	None	22	27	No	D’Amato Gutiérrez and Palacio Díaz, 2016
17-Reported as Fetus 1	No skeletal dysplasia; other not reported	34		No	Nogueira et al., 2016
18-Reported as Fetus 2	No skeletal dysplasia; other not reported	33		ND	Nogueira et al., 2016
19-Reported as Fetus 3	No skeletal dysplasia; other not reported	24		ND	Nogueira et al., 2016
20-Reported as Fetus 4	No skeletal dysplasia; other not reported	38		No	Nogueira et al., 2016
21	None			ND	Smets et al., 2016
22	Mother smoked; Father had been taking adalimumab; Previous abortion in the first trimestre; No skeletal dysplasia; other not reported			No	Hazan et al., 2016
23	None	25	27	No	Abdalla et al., 2017
25	None	26	28	ND	Ahmad et al., 2017
26	Mother had right hand and foot syndactyly; maternal granmother presented right hand syndactyly, left hand oligodactyly; uncle (mother's brother) presented bilateral fibular aplasia	19	25	No	Guevara Zárate et al., 2018
28	None			No	Isik et al., 2019
29	Healthy twin; none	37	27	ND	Önder Yılmaz et al., 2019
31	Siblings antecedents: one had ADHD in childhood, one has cerebral palsy and died one year after the diagnose, a fetus was aborted because of a Down syndrome; diagnosis and a normal girl; no skeletal displasias found in the families of both parents	35	41	Yes	Izadi and Salehnia, 2020
32-Reported as Case Report 1	None			Yes	Kavipurapu et al., 2021
33-Reported as Case Report 2	None			No	Kavipurapu et al., 2021
34-Reported as Case 1	None	33		ND	Marinho et al., 2021
35-Reported as Case 2	None	24		ND	Marinho et al., 2021
36	None	32	33	No	Mishra and Verma, 2021
37	None	35		Yes	Yucel Celik et al., 2021
38	Children diseaced with congenital anomalies: cerebral palsy of unknown cause and another one with multiple congenital anomalies	34	39	Yes	Georgeos and Elgzzar, 2022
39	None			Yes	Mumtaz Hashmi et al., 2022
44	None	34	36	No	Present case
